# Supplementary material for: Investigating the Impact of the Washing Steps of Layered Double Hydroxides (LDH) on the Electrochemical Performance
Source: Nanomaterials (Basel). 2022 Feb 8;12(3):578. doi: 10.3390/nano12030578 (PMC8838136; doi:10.3390/nano12030578)
Supplement: Supplementary file 1 [file nanomaterials-12-00578-s001.zip]

Archive with 1 entries (1 files):
- nanomaterials-1561737-supplementary.pdf
